# Supplementary material for: Ensuring Continuity of Tuberculosis Care during Social Distancing through Integrated Active Case Finding at COVID-19 Vaccination Events in Vietnam: A Cohort Study
Source: Trop Med Infect Dis. 2024 Jan 22;9(1):26. doi: 10.3390/tropicalmed9010026 (PMC10819868; doi:10.3390/tropicalmed9010026)
Supplement: Supplementary file 1 [file tropicalmed-09-00026-s001.zip]

Archive with 1 entries (1 files):
- tropicalmed-2786614-supplementary.pdf
